# Supplementary material for: The Value of Active Arts Engagement on Health and Well-Being of Older Adults: A Nation-Wide Participatory Study
Source: Int J Environ Res Public Health. 2021 Aug 3;18(15):8222. doi: 10.3390/ijerph18158222 (PMC8345976; doi:10.3390/ijerph18158222)
Supplement: Supplementary file 1 [file ijerph-18-08222-s001.zip]

Archive with 1 entries (1 files):
- ijerph-1266533-supplementary.pdf
